# Supplementary material for: Anthropogenic threats to the Vulnerable Andean Condor in northern South America
Source: PLoS One. 2022 Dec 1;17(12):e0278331. doi: 10.1371/journal.pone.0278331 (PMC9714725; doi:10.1371/journal.pone.0278331)
Supplement: S1 Table — (XLSX) [file pone.0278331.s001.xlsx]

## Sheet: Hoja1
speci	Date	Locality	Country	N. of birds	Condition		Released birds		Adult		Immature		Unknown age		Individual status		Recovered birds		Recovered and free ranging		Lead concentration test		Cause of injury		Source	Comments	Lon (X)	Lat (Y)
					Wild-born	Captive-born	With tag	Without tag	Male	Female	Male	Female	Male	Female	Dead	Recovered	Free ranging	In captivity	With tag	Without tag	Led concentration value	Blood test		Poison used			Lon (X)	Lat (Y)
1	1979	Antisana, Archidona, Napo	Ecuador	2	2	0	0	0	1	0	1	0	0	0	2	0	0	0	0	0	0	0	Poisoning	Unknown	Panchi 2012	Andean Condor specimen deposited in the colección biológica del Instituto Nacional de Biodiversidad (INABIO)	-0.523519°	-78.250596°
2	1985	Riobamba, Chimborazo	Ecuador	1	1	0	0	0	1	0	0	0	0	0	0	1	0	1	0	0	15 ug/dL	1	Shooting		Zoologico de San Martin	This bird was named "Cuatro", an Andean Condor that was rescued. The individual is part of the population of captive condors in Ecuador.	-1.72175	-78.5298
3	1987	Unknown	Ecuador	1	1	0	0	0	1	0	0	0	0	0	0	1	0	1	0	0	14 ug/dL	1	Shooting		Zoologico de Quito	This bird was named "Awki", an Andean Condor that was rescued. The individual is part of the population of captive condors in Ecuador.	Unknown	Unknown
4	1987	Cayambe, Pichincha	Ecuador	5	5	0	0	0	Unknown	Unknown	Unknown	Unknown	Unknown	Unknown	5	0	0	0	0	0	0	0	Poisoning	Unknown	Panchi 2012, Koenen et al. 2000	There are historical records mentioned in the literature.	0.019412	-78.0636
5	1988	Antisana, Pintag, Pichincha	Ecuador	6	6	0	0	0	Unknown	Unknown	Unknown	Unknown	Unknown	Unknown	6	0	0	0	0	0	0	0	Poisoning	Unknown	Panchi 2012, Koenen et al. 2000	There are historical records mentioned in the literature.	-0.466151	-78.2536
6	1988	Alao, Chimborazo	Ecuador	10	10	0	0	0	Unknown	Unknown	Unknown	Unknown	Unknown	Unknown	10	0	0	0	0	0	0	0	Illegal trafficking		Pobladores locales de Alao	Andean Condor specialist mentioned that, in Alao, an event of illegal trafficking of 10 condors that occurred there in 1988. These birds were sent abroad, but their use and final destination are unknown.	-1.88583	-78.4786
7	1990	R.E. Cayambe, Coca, Pichincha	Ecuador	5	5	0	0	0	Unknown	Unknown	Unknown	Unknown	Unknown	Unknown	5	0	0	0	0	0	0	0	Poisoning	Unknown	Koenen et al. 2000	There are historical records mentioned in the literature.	0.119786	-77.9948
8	1990	Antisana, Pintag, Pichincha	Ecuador	5	5	0	0	0	5	0	0	0	0	0	5	0	0	0	0	0	0	0	Poisoning	1080, sodium monofluoroacetate	Friedman Koester	This case was evidenced through the national television program "La TV Ecuador". The specimens were delivered to the Isquieta Perez Institute, but their final destination is uncertain.	-0.466151	-78.2536
9	1990	Antisana, Pintag, Pichincha	Ecuador	1	1	0	0	0	Unknown	Unknown	Unknown	Unknown	Unknown	Unknown	1	0	0	0	0	0	0	0	Poisoning	1080, sodium monofluoroacetate	Koenen et al. 2000	There are historical records mentioned in the literature.	-0.466151	-78.2536
10	1990	Ambato, Tungurahua	Ecuador	1	1	0	0	0	0	0	1	0	0	0	0	1	0	1	0	0	31 ug/dL	1	Shooting		Zoologico de San Martin	This bird was named "Tres", an condor that was rescued. The individual is part of the population of captive condors in Ecuador.	-1.1917	-78.7585
11	1991	Puracé, Cauca	Colombia	1	0	1	Unknown	Unknown	0	0	0	1	0	0	1	0	0	0	0	0	0	0	Unknown		Miguel Barrera y Alan Lieberman	Captive-born Andean Condor released by the the San Diego Zoological Society and Colombian agencies.	2.239464°	-76.415270°
12	1991	Puracé, Cauca	Colombia	1	0	1	Unknown	Unknown	0	0	1	0	0	0	1	0	0	0	0	0	0	0	Gastrointestinal infection		Miguel Barrera y Alan Lieberman	Captive-born Andean Condor released by the the San Diego Zoological Society and Colombian agencies.	2.239464°	-76.415270°
13	1991	Chiles, Nariño	Colombia	2	0	2	2	0	0	0	2	0	0	0	2	0	0	0	0	0	0	0	Unknown		Miguel Barrera y Alan Lieberman	Captive-born Andean Condors released by the the San Diego Zoological Society and Colombian agencies.	0.823634°	-77.930336°
14	1991/06	El Quinche, Quito, Pichincha	Ecuador	1	1	0	0	0	0	0	1	0	0	0	0	1	0	1	0	0	2 ug/dL	1	Shooting		Friedman Koester	This bird was named "Awki", an Andean Condor that was rescued. The individual is part of the population of captive condors in Ecuador.	-0.101587	-78.248
15	1991/07	Gualaceo, Azuay	Ecuador	1	1	0	0	0	0	0	1	0	0	0	0	1	0	1	0	0	22 ug/dL	1	Illegal capture		Friedman Koester	This bird was named "Taita", an Andean Condor that was rescued. The bird was illegaly captured from its nest inside a protected area by an officer of the Ejercito Nacional.	-2.91574	-78.7019
16	1992	Chingaza, Cundinamarca	Colombia	1	0	1	1	0	0	0	0	1	0	0	1	0	0	0	0	0	0	0	Poisoning	Organophosphates	Miguel Barrera y Alan Lieberman	Captive-born Andean Condor released by the the San Diego Zoological Society and Colombian agencies.	4.568598°	-73.739206°
17	1993	Muertepungo, Pintag, Quito, Pichincha	Ecuador	16	16	0	0	0	Unknown	Unknown	Unknown	Unknown	Unknown	Unknown	16	0	0	0	0	0	0	0	Poisoning	Unknown	Fundación Cóndor Andino	Andean Condor specialist mencionted this case.	-0.413526	-78.2856
18	1993/03	Pimampiro, Imbabura	Ecuador	1	1	0	0	0	0	0	1	0	0	0	0	1	0	1	0	0	10 ug/dL	1	Shooting		Friedman Koester	This bird was named "Pimampiro", an Andean Condor that was rescued. The individual is part of the population of captive condors in Ecuador.	0.273373	-77.9473
19	1992	Parque Nacional Llanganates, Cotopaxi	Ecuador	1	1	0	0	0	1	0	0	0	0	0	1	0	0	0	0	0	0	0	Shooting		Fundación Cóndor Andino	Andean Condor specialist mentioned that a condor was shooted by an officer of the Ejercito Nacional as a recreative acitivity.	Unknown	Unknown
20	1994	Puracé, Cauca	Colombia	1	0	1	1	0	0	0	1	0	0	0	1	0	0	0	0	0	0	0	Unknown		Miguel Barrera y Alan Lieberman	Captive-born Andean Condor released by the the San Diego Zoological Society and Colombian agencies.	2.239464°	-76.415270°
21	1995	Chingaza, Cundinamarca	Colombia	1	0	1	1	0	0	0	0	1	0	0	1	0	0	0	0	0	0	0	Unknown		Miguel Barrera y Alan Lieberman	Captive-born Andean Condor released by the the San Diego Zoological Society and Colombian agencies.	4.568598°	-73.739206°
22	1996	Unknown	Ecuador	1	1	0	0	0	Unknown	Unknown	Unknown	Unknown	Unknown	Unknown	1	0	0	0	0	0	0	0	Collision with vehicle		Panchi 2012, Koenen et al. 2000	There are historical records mentioned in the literature.	Unknown	Unknown
23	1996	Puracé, Cauca	Colombia	1	0	1	1	0	0	0	0	1	0	0	1	0	0	0	0	0	0	0	Unknown		Miguel Barrera y Alan Lieberman	Captive-born Andean Condor released by the the San Diego Zoological Society and Colombian agencies.	2.239464°	-76.415270°
24	1996	Latacunga, Cotopaxi	Ecuador	1	1	0	0	0	0	0	0	1	0	0	0	1	0	1	0	0	19 ug/dL	1	Shooting		Friedman Koester	This bird was named "Reina Pacha", an Andean Condor that was rescued. The individual is part of the population of captive condors in Ecuador.	-0.908622	-78.4618
25	1996-05-01	Parque Nacional Sierra de la Culata	Venezuela	1	0	1	1	0	Unknown	Unknown	Unknown	Unknown	0	1	1	0	0	0	0	0	0	0	Shooting		Museo de la Estacion Biologica de Rancho Grande	Andean Condor specimen deposited in biological collection.	Unknown	Unknown
26	1996/06	Pifo, Quito, Pichincha	Ecuador	1	1	0	0	0	0	0	1	0	0	0	0	1	0	1	0	0	15 ug/dL	1	Unknown		Friedman Koester	This bird was named "Tarishka", an Andean Condor that was rescued. The individual is part of the population of captive condors in Ecuador.	-0.257993	-78.2855
27	1997-05-01	Parque Nacional Sierra de la Culata	Venezuela	1	0	1	1	0	Unknown	Unknown	Unknown	Unknown	0	1	1	0	0	0	0	0	0	0	Shooting		Museo de la Estacion Biologica de Rancho Grande	Andean Condor specimen deposited in biological collection.	Unknown	Unknown
28	1997/08	Valle del Chota, Ibarra, Imbabura	Ecuador	1	1	0	0	0	1	0	0	0	0	0	0	1	0	1	0	0	30 ug/dL	1	Shooting		Friedman Koester	This bird was named "Rucu", an Andean Condor that was rescued. The individual was part of the population of captive condors in Ecuador.	0.432079	-77.979
29	1998	Pintag, Quito, Pichincha	Ecuador	30	30	0	0	0	Desonocido	Desonocido	Desonocido	Desonocido	Desonocido	Desonocido	30	0	0	0	0	0	0	0	Poisoning		Panchi 2012, Tonato 2008	There are historical records mentioned in the literature.	-0.466151	-78.2536
30	1999/06	Cayambe, Pichincha	Ecuador	1	1	0	0	0	0	0	0	1	0	0	0	1	0	1	0	0	26 ug/dL	1	Shooting		Friedman Koester	This bird was named "Coya", an Andean Condor that was rescued. The individual is part of the population of captive condors in Ecuador.	0.157762	-78.0361
31	2002	Cajas, Azuay	Ecuador	1	1	0	0	0	0	0	1	0	4 meses	0	0	0	0	1	0	0	0	0	Illegal capture		Fundación Cóndor Andino	This bird was named "Inti", an Andean Condor that was rescued. The bird was illegaly captured from its nest in Parque Nacional Cajas. This is the last evidence of Andean Condor reproduction at this place.	-2.827879°	-79.245278°
32	2003	Unknown	Ecuador	1	1	0	0	0	0	0	0	0	0	1	1	0	0	0	0	0	0	0	Unknown		Panchi 2012	Andean Condor specimen deposited in the museo de la Unidad de Protección de Medio Ambiente.	Unknown	Unknown
33	2005	Siscunsí, Boyacá	Colombia	1	0	1	1	0	0	0	1	0	0	0	1	0	0	0	0	0	0	0	Electrocution		CORPOBOYACÁ	Captive-born Andean Condor released by the the San Diego Zoological Society and Colombian agencies.	5.637409°	-72.789861°
34	2006	Siscunsí, Boyacá	Colombia	1	0	1	1	0	0	1	0	0	0	0	1	0	0	0	0	0	0	0	Shooting		CORPOBOYACÁ	Captive-born Andean Condor released by the the San Diego Zoological Society and Colombian agencies.	5.637409°	-72.789861°
35	2007/07	Cayambe, Pichincha	Ecuador	1	1	0	0	0	0	0	1	0	0	0	0	1	0	1	0	0	28 ug/dL	1	Poisoning	Unknown	Parque Condor	This bird was named "Andres", an Andean Condor poisoned that was rescued.The bird died in captivity in 2011.	0.094139	-78.073
36	2009/03	Santa Rosa del Tejar, Ibarra, Imbabura	Ecuador	1	1	0	0	0	0	0	0	1	0	0	0	1	0	1	0	0	3 ug/dL	1	Trauma		Parque Condor	This bird was named "Yanita", an Andean Condor that was rescued. The individual is part of the population of captive condors in Ecuador.	0.301983	-78.075
37	2010	Siscunsí, Boyacá	Colombia	1	0	1	1	0	0	1	0	0	0	0	1	0	0	0	0	0	0	0	Poisoning	Organophosphates	CORPOBOYACÁ	Captive-born Andean Condor released by the the San Diego Zoological Society and Colombian agencies.	5.637409°	-72.789861°
38	2011	Gualleturo, Cañar, Cañar	Ecuador	1	1	0	0	0	Unknown	Unknown	Unknown	Unknown	1	Unknown	1	0	0	0	0	0	0	0	Poisoning	Unknown	Panchi 2012	There are historical records mentioned in the literature.	-2.54143	-79.0976
39	2011	Unknown	Ecuador	1	1	0	0	0	Unknown	Unknown	Unknown	Unknown	Unknown	Unknown	1	0	0	0	0	0	0	0	Unknown		Panchi 2012	There are historical records mentioned in the literature.	Unknown	Unknown
40	2012	Cerrito, Santander	Colombia	1	1	0	0	0	1	0		0	0	0	1	0	0	0	0	0	0	0	Poisoning	Unknown	Fundación Neotropical	Andean Condor rescued by a firemen group.	6.984155°	-72.729749°
41	2013	Sierra Nevada del Cocuy, Güican, Boyacá	Colombia	1	0	1	1	0	0	0	1	0	0	0	1	0	0	0	0	0	0	0	Poisoning	Organofosforado	Fundación Neotropical	Captive-born Andean Condor released by the the San Diego Zoological Society and Colombian agencies.	6.467825°	-72.373638°
42	2013	Gualay, Cuenca, Azuay	Ecuador	1	1	0	0	0	0	0	1	0	0	0	1	0	0	0	0	0	0	0	Shooting		Fausto Cardoso	This bird was named "Arturito", an Andean Condor that was killed in the cuenca or Río León. The person who killed the bird was sentenced by the ecuadorian justice.	-3.01267	-79.1279
43	2013	Hacienda Zuleta, Angochagua, Ibarra, Imbabura	Ecuador	1	1	0	0	0	1	0	0	0	0	0	1	0	0	0	0	0	0	0	Shooting		Fundación Cóndor Andino	Information provided by Andean Condor specialist.	0.200836	-78.0726
44	2013	Valle Langoas, Tena, Napo	Ecuador	1	1	0	0	0	Unknown	Unknown	Unknown	Unknown	Unknown	Unknown	1	0	0	0	0	0	0	0	Shooting		Fundación Cóndor Andino	Information provided by Andean Condor specialist.	-0.91779	-78.3827
45	2013	San Antonio, Quito, Pichincha	Ecuador	1	1	0	0	0	1	0	0	0	0	0	1	0	0	0	0	0	0	0	Poisoning	Unknown	Fundación Cóndor Andino	Information provided by Andean Condor specialist.	0.001125	-78.4255
46	2013/07	Quijos, Napo	Ecuador	1	1	0	0	0	0	0	1	0	0	0	0	1	0	1	0	0	0	1	Trauma		Fundación Cóndor Andino	This bird was named "Guambi", an Andean Condor that was rescued. The individual was part of the population of captive condors in Ecuador, but died in 2020.	-0.465692	-77.9076
47	2013/07	Papayal, Villamaría, Caldas	Colombia	1	1	0	0	0	0	0	1	0	0	0	1	0	0	0	0	0	0	0	Falling from nest		Museo de Historia Natural de la Universidad de Caldas	Andean Condor specimen deposited in the colección de aves del Museo de Historia Natural de la Universidad de Caldas	6.873972°	-72.743266°
48	2014	Cerrito, Santander	Colombia	1	1	0	1	0	1	0	0	0	0	0	0	1	1	0	0	1	0	0	Poisoning	Organofosforado	Fundación Neotropical	Andean Condo rescued.	6.881885°	-72.706281°
49	2014	Villa Caro, Norte de Santader	Colombia	1	1	0	0	0	0	0	1	0	0	0	1	0	0	0	0	0	0	0	Electrocution		CORPONOR	Electrocution	7913181	-72906065
50	2014	Valle Langoas, Tena, Napo	Ecuador	1	1	0	1	0	0	0	1	0	0	0	1	0	0	0	0	0	0	0	Shooting		Fundación Cóndor Andino	This bird was named "Felipe", an Andean Condor that was rescued.	-0.91779	-78.3827
51	2014	Cañar, Cañar	Ecuador	1	1	0	0	0	Unknown	Unknown	Unknown	Unknown	Unknown	Unknown	1	0	0	0	0	0	0	0	Electrocution		Fundación Cóndor Andino	Andean Condor specimen deposited in the museo del Cañar	-2.52661	-78.9747
52	2014	Cañar, Cañar	Ecuador	1	1	0	0	0	Unknown	Unknown	Unknown	Unknown	Unknown	Unknown	1	0	0	0	0	0	0	0	Shooting		Fundación Cóndor Andino	Andean Condor specimen deposited in the museo del Cañar	-2.53983	-78.9667
53	2014/04	Pucara, Otavalo, Imbabura	Ecuador	1	1	0	0	0	0	0	1	0	0	0	0	1	1	0	1	0	0	1	Trauma		Parque Condor	This bird was named "Polito", an Andean Condor that was rescued.	0.289144	-78.2056
54	2014/06	Pifo, Quito, Pichincha	Ecuador	1	1	0	0	0	0	0	1	0	0	0	0	1	1	0	1	0	0	1	Trauma		Fundación Cóndor Andino	This bird was named "Quipo", an Andean Condor that was rescued.	-0.257993	-78.2855
55	2015	Cayambe, Pichincha	Ecuador	1	1	0	0	0	0	1	0	0	0	0	1	0	0	0	0	0	0	0	Unknown		Fundación Cóndor Andino	Fabricio Narváez obs. per.	0.094139	-78.073
56	2015	Guaca, Santander	Colombia	1	1	0	0	0	0	1	0	0	0	0	1	0	0	0	0	0	0	0	Poisoning	Unknown	Museo de Historia Natural de la Pontificia Universidad Javeriana	Andean Condor specimen deposited in the colección del museo de historia Natural de la Pontificia Universidad Javeriana/ Bogotá-Colombia	6.881095°	-72.759373°
57	2015/10	Oyambarillo, Quito, Pichincha	Ecuador	1	1	0	0	0	0	0	1	0	0	0	0	1	1	0	1	0	0	1	Trauma		Fundación Cóndor Andino	This bird was rescued.	-0.207819	-78.314
58	2016	Reserva Chakana, Pintag, Quito, Pichincha	Ecuador	1	1	0	0	0	Unknown	Unknown	Unknown	Unknown	Unknown	Unknown	1	0	0	0	0	0	0	0	Unknown		Fundación Cóndor Andino	Fabricio Narváez obs. per.	-0.454026	-78.3187
59	2016	Hacienda Zuleta, Angochagua, Ibarra, Imbabura	Ecuador	1	0	1	1	0	0	0	1	0	0	0	1	0	0	0	0	0	0	0	Unknown		Fundación Galo Plaza Lasso	Captive-born Andean Condor released in Ecuador.	0.200836	-78.0726
60	2016	Hacienda Zuleta, Angochagua, Ibarra, Imbabura	Ecuador	1	0	1	1	0	0	0	1	0	0	0	1	0	0	0	1	0	0	0	Inanición		Fundación Galo Plaza Lasso	Captive-born Andean Condor released in Ecuador.	0.200836	-78.0726
61	2016	Hacienda Zuleta, Angochagua, Ibarra, Imbabura	Ecuador	1	0	1	1	0	0	0	0	1	0	0	1	0	0	0	1	0	0	0	Inanición		Fundación Galo Plaza Lasso	Captive-born Andean Condor released in Ecuador.	0.200836	-78.0726
62	2018/01	Sierra Nevada de Santa Marta, Magdalena	Colombia	2	2	0	0	0	1	1	0	0	0	0	2	0	0	0	0	0	0	0	Poisoning	carbofuran	Parques Nacionales Naturales de Colombia	These condors were found inside the Parque Nacional Sierra Nevada de Santa Marta.	10.908982°	-73.931441°
63	2018/11	Cerrito, Santander	Colombia	2	2	0	0	0	0	1	1	0	0	0	0	2	2	0	2	0	4 ug/dL female, 5 ug/dL male	2	Poisoning	Unknown	Fundación Neotropical	These condors were rescued by the local community.	6.865627°	-72.694099°
64	2018/12	Salcedo, Cotopaxi	Ecuador	1	1	0	1	0	0	1	0	0	0	0	1	0	0	0	0	0	0	0	Poisoning	Organophosphates	Fundación Cóndor Andino	This bird was named "Ami", an Andean Condor that was rescued. The bird died by poisoning due to conflicts between people and free-ranging dogs.	-0.890521	-79.0116
65	2019	Cerrito, Santander	Colombia	1	1	0	0	0	0	0	1	0	0	0	1	0	0	0	0	0	0	0	Shooting		Carlos Suárez Grimaldos	This condor had perdigones in the crane.	6.952732°	-72.737175°
66	2019/01	Alaquez, Latacunga, Cotopaxi	Ecuador	15	15	0	0	0	Unknown	Unknown	Unknown	Unknown	Unknown	Unknown	13	2	2	0	1	1	0	2	Poisoning	Unknown	Fundación Cóndor Andino	These birds died by poisoning due to conflicts between people and free-ranging dogs.	-0.821903	-78.5018
67	2019/02	Alaquez, Latacunga, Cotopaxi	Ecuador	1	1	0	0	0	0	1	0	0	0	0	1	0	0	0	0	0	0	0	Poisoning	Unknown	Fundación Cóndor Andino	This bird died by poisoning due to conflicts between people and free-ranging dogs. Andean Condor specimen is in the clinica veterinaria Planeta y Vida.	-0.803369	-78.3904
68	2019/05	Alaquez, Latacunga, Cotopaxi	Ecuador	1	1	0	0	0	0	1	0	0	0	0	1	0	0	0	0	0	0	0	Shooting		Fundación Cóndor Andino	This condor had perdigones in its body.	-0.803369	-78.3904
69	2019/07	Chitachaca, Cayambe, Pichincha	Ecuador	1	1	0	0	0	0	0	1	0	0	0	0	1	0	1	0	0	0	1	Free ranging dogs attack		Fundación Cóndor Andino	Andean Condor was attacked by free-ranging dogs.	-0.042867	-78.1004
70	2019/12	Tena, Napo	Ecuador	1	1	0	0	0	0	0	0	1	0	0	1	0	0	0	0	0	0	1	Shooting		Fundación Cóndor Andino	Andean Condor specimen is in the clinica veterinaria Planeta y Vida.	-0.900336	-77.8808
71	2020/06	Chitachaca, Cayambe, Pichincha	Ecuador	1	1	0	0	0	0	0	0	1	0	0	0	1	0	1	0	0	0	1	Trauma		Fundación Cóndor Andino	Andean Condor rescued by local people.	-0.042867	-78.1004
72	2020/07	Archidona, Napo	Ecuador	1	1	0	1	0	1	0	0	0	0	0	1	0	0	0	0	0	0	1	Shooting		Fundación Cóndor Andino	This bird was named "Iguiñaro", an Andean Condor that was rescued.	-0.745188	-78.2864
73	2021/05	Cerrito, Santander	Colombia	1	1	0	0	0	0	1	0	0	0	0	1	0	0	0	0	0	0	0	Poisoning	Organophosphates, carbamatos, anticoagulantes (Warfarina) y piretrinas	CAS	Fundación Neotropical obs. per.	6.858156°	-72.744932°
74	2021/05	Cerrito, Santander	Colombia	1	1	0	0	0	0	0	1	0	0	0	1	0	0	0	0	0	0	0	Poisoning	Anticoagulants and pyrethrins	CAS	Fundación Neotropical obs. per.	6.948045°	-72.738604°
75	2021/05	Cerrito, Santander	Colombia	1	1	0	0	0	1	0	0	0	0	0	1	0	0	0	0	0	0	0	Poisoning	Organophosphates, warfarinas y piretrinas	CAS	Fundación Neotropical obs. per.	6.952732°	-72.737175°
76	2021/05	Gualabi, Otavalo, Imbabura	Ecuador	1	1	0	0	0	1	0	0	0	0	0	0	1	1	0	0	1	0	1	Shooting		Fundación Cóndor Andino	This bird was named "Gualabi", an Andean Condor that was rescued by local people.	0.198952	-78.1725
												3
